# Supplementary material for: Synthesis of Xylan-Click-Quaternized Chitosan via Click Chemistry and Its Application in the Preparation of Nanometal Materials
Source: Molecules. 2022 May 27;27(11):3455. doi: 10.3390/molecules27113455 (PMC9182352; doi:10.3390/molecules27113455)
Supplement: Supplementary file 1 [file molecules-27-03455-s001.zip]

Archive with 1 entries (1 files):
- molecules-1719710-supplementary.pdf
